# Supplementary material for: Oleocanthal Attenuates Metastatic Castration-Resistant Prostate Cancer Progression and Recurrence by Targeting SMYD2
Source: Cancers (Basel). 2022 Jul 21;14(14):3542. doi: 10.3390/cancers14143542 (PMC9317016; doi:10.3390/cancers14143542)
Supplement: Supplementary file 1 [file cancers-14-03542-s001.zip]

Archive with 1 entries (1 files):
- cancers-1768978-supplementary.pdf
